# Supplementary material for: Dietary Barley Leaf Mitigates Tumorigenesis in Experimental Colitis-Associated Colorectal Cancer
Source: Nutrients. 2021 Sep 30;13(10):3487. doi: 10.3390/nu13103487 (PMC8537996; doi:10.3390/nu13103487)
Supplement: Supplementary file 1 [file nutrients-13-03487-s001.zip]

Archive with 1 entries (1 files):
- nutrients-1394284-supplementary.pdf
